# Supplementary material for: Octoblepharumperistomiruptum (Octoblepharaceae) a new species from the Neotropics
Source: PhytoKeys. 2020 Oct 21;164:1–9. doi: 10.3897/phytokeys.164.51783 (PMC7593322; doi:10.3897/phytokeys.164.51783)
Supplement: XML Treatment for Octoblepharum peristomiruptum [file phytokeys.164.51783-treatment1.xml]

<!DOCTYPE tp:taxon-treatment
  PUBLIC "-//TaxonX//DTD Taxonomic Treatment Publishing DTD v0 20100105//EN" "tax-treatment-NSO.dtd">
<tp:taxon-treatment xmlns:tp="http://www.plazi.org/taxpub"><tp:treatment-meta><kwd-group><label>Taxon classification</label><kwd><named-content xmlns:xlink="http://www.w3.org/1999/xlink" content-type="kingdom">Plantae</named-content></kwd><kwd><named-content xmlns:xlink="http://www.w3.org/1999/xlink" content-type="order">Dicranales</named-content></kwd><kwd><named-content xmlns:xlink="http://www.w3.org/1999/xlink" content-type="family">Dicranaceae</named-content></kwd></kwd-group><mixed-citation publication-type="journal"><person-group><name><surname>Allen</surname><given-names>Noris Salazar</given-names></name><name><surname>Gudiño</surname><given-names>José A.</given-names></name></person-group><article-title><italic><tp:taxon-name><tp:taxon-name-part taxon-name-part-type="genus" reg="Octoblepharum">Octoblepharum</tp:taxon-name-part> <tp:taxon-name-part taxon-name-part-type="species" reg="peristomiruptum">peristomiruptum</tp:taxon-name-part></tp:taxon-name></italic> (<tp:taxon-name><tp:taxon-name-part taxon-name-part-type="family">Octoblepharaceae</tp:taxon-name-part></tp:taxon-name>) a new species from the Neotropics</article-title><source>PhytoKeys</source><day>21</day><month>10</month><year>2020</year><volume>164</volume><fpage>1</fpage><lpage>9</lpage><pub-id pub-id-type="doi">10.3897/phytokeys.164.51783</pub-id></mixed-citation></tp:treatment-meta><tp:nomenclature><tp:taxon-name><object-id xmlns:xlink="http://www.w3.org/1999/xlink" content-type="arpha" xlink:type="simple">A9197D8C-ADB2-527B-8DF3-1F3C59B83D1B</object-id>
            <tp:taxon-name-part taxon-name-part-type="genus" reg="Octoblepharum">Octoblepharum</tp:taxon-name-part>
            <tp:taxon-name-part taxon-name-part-type="species" reg="peristomiruptum">peristomiruptum</tp:taxon-name-part>
          </tp:taxon-name><tp:taxon-authority>
            
              Salazar
             Allen &amp; Gudiño</tp:taxon-authority><tp:taxon-status xmlns:xlink="http://www.w3.org/1999/xlink" xlink:type="simple">sp. nov.</tp:taxon-status><xref ref-type="fig" rid="F1">Figs 1</xref><xref ref-type="fig" rid="F2">, 2</xref><xref ref-type="fig" rid="F3">, 3</xref><xref ref-type="fig" rid="F4">, 4</xref></tp:nomenclature><tp:treatment-sec sec-type="diagnosis" id="SECID0ERJAC"><title>Diagnosis.</title><p><italic><tp:taxon-name><tp:taxon-name-part taxon-name-part-type="genus" reg="Octoblepharum">Octoblepharum</tp:taxon-name-part> <tp:taxon-name-part taxon-name-part-type="species" reg="peristomiruptum">peristomiruptum</tp:taxon-name-part></tp:taxon-name></italic> is distinguished by its reddish to dark-purple coloured leaf bases, containing purple-coloured chlorocysts, with hyaline <tp:taxon-name><tp:taxon-name-part taxon-name-part-type="genus" reg="Hyaline"/><tp:taxon-name-part taxon-name-part-type="species" reg="lamina">lamina</tp:taxon-name-part></tp:taxon-name> 8–14 cells wide, unequally wide on each side of the costa, with purple cell walls, the exserted cylindrical capsule with long rostrate operculum and eight strongly vertically striate-reticulate teeth with the two rows of cells forming each tooth frequently separated at base.</p><fig id="F1" position="float" orientation="portrait"><object-id xmlns:xlink="http://www.w3.org/1999/xlink" content-type="doi" xlink:type="simple">10.3897/phytokeys.164.51783.figure1</object-id><object-id xmlns:xlink="http://www.w3.org/1999/xlink" content-type="arpha" xlink:type="simple">B3B0D01B-AB53-552A-BF47-2AB803726033</object-id><label>Figure 1.</label><caption><p><italic><tp:taxon-name><tp:taxon-name-part taxon-name-part-type="genus" reg="Octoblepharum">Octoblepharum</tp:taxon-name-part> <tp:taxon-name-part taxon-name-part-type="species" reg="peristomiruptum">peristomiruptum</tp:taxon-name-part></tp:taxon-name></italic> Salazar Allen &amp; Gudiño. Photographs <bold>A</bold> habit in its natural environment <bold>B</bold> enlarged group of plants. Microphotographs <bold>C</bold> cross section of stem with young leaf (<bold>lf</bold>) <bold>D</bold> apex of leaf <bold>E</bold> chlorocysts near apex of leaf <bold>F</bold> chlorocysts at base of leaf (note the strong reddish-purple colouration) <bold>G</bold> enlarged hyalocysts on leaf border <bold>H</bold> rhizoids originating from border of leaf chlorocysts <bold>I</bold> rhizoids at apex of leaf. All from <italic>Gudiño 3519</italic> (PMA).</p></caption><graphic xmlns:xlink="http://www.w3.org/1999/xlink" xlink:href="phytokeys-164-001-g001.jpg" position="float" orientation="portrait" xlink:type="simple" id="oo_465344.jpg"><uri content-type="original_file" xlink:type="simple">https://binary.pensoft.net/fig/465344</uri></graphic></fig></tp:treatment-sec><tp:treatment-sec sec-type="material" id="SECID0E6LAC"><title>Type.</title><p>Panama. Coclé: Distrito de Penonomé, above Chiguirí Arriba, Mariposario Cerro La Vieja, <named-content xmlns:xlink="http://www.w3.org/1999/xlink" content-type="dwc:verbatimCoordinates" xlink:type="simple"><named-content content-type="geo-json" specific-use="{&#34;type&#34;:&#34;Point&#34;,&#34;coordinates&#34;:[-80.201167,8.664667]}" id="NCID0EIMAC" xlink:type="simple">8°39.88'N, 80°12.07'W</named-content></named-content>, 360 m alt., 1 Jan 2019, <italic>J.A. Gudiño L. 3519</italic> (holotype: PMA!; isotypes H!, NY!).</p><fig id="F2" position="float" orientation="portrait"><object-id xmlns:xlink="http://www.w3.org/1999/xlink" content-type="doi" xlink:type="simple">10.3897/phytokeys.164.51783.figure2</object-id><object-id xmlns:xlink="http://www.w3.org/1999/xlink" content-type="arpha" xlink:type="simple">45C695F0-80AA-55E2-BACE-1B2BA0AE108E</object-id><label>Figure 2.</label><caption><p><italic><tp:taxon-name><tp:taxon-name-part taxon-name-part-type="genus" reg="Octoblepharum">Octoblepharum</tp:taxon-name-part> <tp:taxon-name-part taxon-name-part-type="species" reg="peristomiruptum">peristomiruptum</tp:taxon-name-part></tp:taxon-name></italic> Salazar Allen &amp; Gudiño. Microphotographs <bold>A</bold> leaf, hyaline <tp:taxon-name><tp:taxon-name-part taxon-name-part-type="genus" reg="Hyaline"/><tp:taxon-name-part taxon-name-part-type="species" reg="lamina">lamina</tp:taxon-name-part></tp:taxon-name><bold>B–D</bold> cross sections of leaf <bold>B</bold> near apex <bold>C</bold> at mid-leaf <bold>D</bold> at base <bold>E</bold> androecium <bold>F–I</bold> male bracts <bold>J</bold> antheridium and paraphysis <bold>K</bold> paraphyses of gynoecium <bold>A</bold> taken from <italic>Kulhmann 1621</italic> (NY), <bold>B–K</bold> taken from <italic>Gudiño 3519</italic> (PMA).</p></caption><graphic xmlns:xlink="http://www.w3.org/1999/xlink" xlink:href="phytokeys-164-001-g002.jpg" position="float" orientation="portrait" xlink:type="simple" id="oo_465345.jpg"><uri content-type="original_file" xlink:type="simple">https://binary.pensoft.net/fig/465345</uri></graphic></fig></tp:treatment-sec><tp:treatment-sec sec-type="description" id="SECID0EQOAC"><title>Description.</title><p><bold><italic>Plants</italic></bold> (2.3–)3.5–5.0 cm tall. <bold><italic>Stems</italic></bold> erect, lacking a central strand of differentiated cells and thick-walled border cells, slightly tomentose at base, branching monopodial (pseudodichotomous), innovations arising early, during development of sporophyte. <bold><italic>Rhizoids</italic></bold> dark orange-red, arising from stem and leaves. Leaves ligulate, dentate in distal half, smooth at base, erect to slightly reflexed in upper third, (4.0–)5.5–6.7(–8.0) mm long, (0.4–)0.5–1.2 mm wide at base, including hyaline <tp:taxon-name><tp:taxon-name-part taxon-name-part-type="genus" reg="Hyaline"/><tp:taxon-name-part taxon-name-part-type="species" reg="lamina">lamina</tp:taxon-name-part></tp:taxon-name>; apex apiculate, ending in an elongate cell flanked by 2 hexagonal cells; margins of leaf slightly undulate due to swollen hyalocysts, these single or in groups of 2–3 cells. <bold><italic><tp:taxon-name><tp:taxon-name-part taxon-name-part-type="genus" reg="Limbidium">Limbidium</tp:taxon-name-part></tp:taxon-name></italic></bold> extending from leaf apex to mid-leaf, 2(–3) cells wide, thinner at base. <bold><italic><tp:taxon-name><tp:taxon-name-part taxon-name-part-type="genus" reg="Hyaline">Hyaline</tp:taxon-name-part> <tp:taxon-name-part taxon-name-part-type="species" reg="lamina">lamina</tp:taxon-name-part></tp:taxon-name></italic></bold> adpressed to stem, unistratose, composed of thin-walled pitted hyalocysts, the hyalocysts long and hexagonal at apex, hexagonal to pentagonal at mid-<tp:taxon-name><tp:taxon-name-part taxon-name-part-type="genus" reg="Hyaline"/><tp:taxon-name-part taxon-name-part-type="species" reg="lamina">lamina</tp:taxon-name-part></tp:taxon-name> next to costa and rectangular, quadrate and short pentagonal basally. <bold><italic><tp:taxon-name><tp:taxon-name-part taxon-name-part-type="genus" reg="Costa">Costa</tp:taxon-name-part></tp:taxon-name></italic></bold> in cross-section composed of ventral and dorsal porose hyalocysts supporting a unistratose, median network of small, thick-walled chlorocysts, in cross-section chlorocysts forming an irregularly zig-zag row, quadrate to triangular at base and triangular to tear-shaped above; the chlorocysts at leaf base, below hyaline <tp:taxon-name><tp:taxon-name-part taxon-name-part-type="genus" reg="Hyaline"/><tp:taxon-name-part taxon-name-part-type="species" reg="lamina">lamina</tp:taxon-name-part></tp:taxon-name>, surrounded by one layer of porose hyalocysts ventrally and three layers dorsally, at hyaline <tp:taxon-name><tp:taxon-name-part taxon-name-part-type="genus" reg="Hyaline"/><tp:taxon-name-part taxon-name-part-type="species" reg="lamina">lamina</tp:taxon-name-part></tp:taxon-name> hyalocysts in 1–2 rows ventrally and 4 rows dorsally, at mid-leaf in 3 layers ventrally and 3–4 layers dorsally, near apex 2 layers ventrally and two dorsally. <bold><italic>Autoicous</italic></bold>, perigonia axillary in short branches below the archegonia, antheridia surrounded by 5–7 small, mostly hyaline leaves (in some, only the central area of the leaf with chlorocysts), paraphyses 4–5 cells long with 1–2 brown basal cells, perichaetia terminal, archegonia with paraphyses to 10 cells long and with 1–2 short brown basal cells. <bold><italic>Setae</italic></bold> dark orange-red, smooth, sinistrorse, 4–5 mm long. <bold><italic>Capsules</italic></bold> dark red when mature, cylindrical (1.3–)1.6–2.0 mm long, the exothecial cells at mouth of capsule quadrate, dark red with slightly thickened transversal walls, at mid-capsule rectangular and quadrate with dark orange, thick longitudinal walls and thin transversal walls, (56–)80–92(–115) µm, becoming shorter towards mouth of capsule (26–)32–44 µm, phaneroporous stomata present at base of capsule. <bold><italic>Prostome</italic></bold> present. <bold><italic>Peristome</italic></bold> of eight elongate triangular teeth, inserted in mouth of capsule, each tooth composed of 2 rows of cells, basally fenestrate, strongly striate vertically, sometimes striations horizontally orientated at base and fading or absent in areas where separation of the rows of cells composing the tooth occurs. <bold><italic>Operculum</italic></bold> conic, long – rostrate, slightly curved. <bold><italic><tp:taxon-name><tp:taxon-name-part taxon-name-part-type="genus" reg="Calyptra">Calyptra</tp:taxon-name-part></tp:taxon-name></italic></bold> cucullate, apex dark red, beige below. <bold><italic>Spores</italic></bold> brown, spheroid, densely gemmate, 14–16 µm.</p><fig id="F3" position="float" orientation="portrait"><object-id xmlns:xlink="http://www.w3.org/1999/xlink" content-type="doi" xlink:type="simple">10.3897/phytokeys.164.51783.figure3</object-id><object-id xmlns:xlink="http://www.w3.org/1999/xlink" content-type="arpha" xlink:type="simple">56CDD282-2F23-5705-935C-920789DC6575</object-id><label>Figure 3.</label><caption><p><italic><tp:taxon-name><tp:taxon-name-part taxon-name-part-type="genus" reg="Octoblepharum">Octoblepharum</tp:taxon-name-part> <tp:taxon-name-part taxon-name-part-type="species" reg="peristomiruptum">peristomiruptum</tp:taxon-name-part></tp:taxon-name></italic> Salazar Allen &amp; Gudiño. Microphotographs <bold>A</bold> four peristome teeth <bold>B</bold> dorsal view of peristome teeth with the two vertical rows of cells composing the teeth separating at base <bold>C</bold> two teeth with early and late separation of the two rows of cells <bold>D</bold> border and upper exothecial cells of capsule. <bold>A, B, D</bold> taken from <italic>Occhioni 668</italic> (H), <bold>C</bold> taken from <italic>Gudiño 3519</italic> (PMA).</p></caption><graphic xmlns:xlink="http://www.w3.org/1999/xlink" xlink:href="phytokeys-164-001-g003.jpg" position="float" orientation="portrait" xlink:type="simple" id="oo_465346.jpg"><uri content-type="original_file" xlink:type="simple">https://binary.pensoft.net/fig/465346</uri></graphic></fig></tp:treatment-sec><tp:treatment-sec sec-type="material" id="SECID0EBEAE"><title>Additional specimens examined (paratypes).</title><p>Brazil. Pará: Belem, Museu Goeldi, 29 Aug 1927, <italic>P. Occhioni 668</italic> (H), Belem, 13 Aug 1923, <italic>J.G. Kulmann s.n.</italic> (HBR-H), 1½ hr. upstream from Lageira airstrip, on Rio Maicuru, <named-content xmlns:xlink="http://www.w3.org/1999/xlink" content-type="dwc:verbatimCoordinates" xlink:type="simple"><named-content content-type="geo-json" specific-use="{&#34;type&#34;:&#34;Point&#34;,&#34;coordinates&#34;:[-54.433333,-0.916667]}" id="NCID0EOEAE" xlink:type="simple">0°55'S, 54°26'W</named-content></named-content>, 243.84 m alt., 23 Jul 1981, <italic>J.J. Strudwick &amp; G.L. Sobel 3443</italic> (NY); Matto Grosso: Pacca Nova, affl. do Mamoré, 23 Sept 1923, <italic>J.G. Kulmann 516</italic> (HBR-H).</p></tp:treatment-sec><tp:treatment-sec sec-type="habitat" id="SECID0EXEAE"><title>Habitat, distribution and phenology.</title><p><italic><tp:taxon-name><tp:taxon-name-part taxon-name-part-type="genus" reg="Octoblepharum">Octoblepharum</tp:taxon-name-part> <tp:taxon-name-part taxon-name-part-type="species" reg="peristomiruptum">peristomiruptum</tp:taxon-name-part></tp:taxon-name></italic> was found on the cortex of a shrub, at 2 m above soil level in a private butterfly garden in the Coclé Province, Panama. The site is on the edge of the road. The climate in this area is characterised by average temperatures ranging from 23–30 °C (<ext-link xmlns:xlink="http://www.w3.org/1999/xlink" xlink:type="simple" ext-link-type="uri" xlink:href="http://www.accuweather.com">http://www.accuweather.com</ext-link>, accessed Jan 2020). In Brazil, the plant was found in three sites, on a living tree trunk in the “Museu Goeldi” reserve in Belem (Pará), on the trunk of a palm tree in a forested area in Matto Grosso and on a living tree trunk in a seasonally-flooded (varzea) forest. It is distributed in southern and northern Brazil and Central America (Panama). Plants with sporophytes were collected in Panama in January and, in Brazil in July, August and September.</p></tp:treatment-sec><tp:treatment-sec sec-type="Eponymy" id="SECID0ETFAE"><title>Eponymy.</title><p>The species name refers to the character of the peristome teeth that rupture at base separating the two rows of cells that compose each tooth.</p></tp:treatment-sec><tp:treatment-sec sec-type="conservation status" id="SECID0EYFAE"><title>Conservation status.</title><p>The new species has been found in Coclé Province, Panama in a private conservation site and in the State of Pará, Brazil, on trees in the garden of the “Museu Goeldi” that is considered a reserve site. The conservation status of the other collection sites in Brazil is unknown. It is most probable that the species also occurs in other Central and South American countries. Given the limited knowledge of the current state of the sites where collections were made, the conservation status cannot be properly assessed. Thus, this new species is temporarily considered Data Deficient (<abbrev xmlns:xlink="http://www.w3.org/1999/xlink" xlink:title="Data Deficient" id="ABBRID0E5FAE" xlink:type="simple">DD</abbrev>).</p><fig id="F4" position="float" orientation="portrait"><object-id xmlns:xlink="http://www.w3.org/1999/xlink" content-type="doi" xlink:type="simple">10.3897/phytokeys.164.51783.figure4</object-id><object-id xmlns:xlink="http://www.w3.org/1999/xlink" content-type="arpha" xlink:type="simple">264011A4-ECEB-5503-BB51-CABB8F0F49CC</object-id><label>Figure 4.</label><caption><p><italic><tp:taxon-name><tp:taxon-name-part taxon-name-part-type="genus" reg="Octoblepharum">Octoblepharum</tp:taxon-name-part> <tp:taxon-name-part taxon-name-part-type="species" reg="peristomiruptum">peristomiruptum</tp:taxon-name-part></tp:taxon-name></italic> Salazar Allen &amp; Gudiño. Scanning electron microscopy micrographs <bold>A</bold> sporophyte <bold>B</bold> peristome teeth dorsal view <bold>C</bold> close-up of rupturing wall <bold>D</bold> ventral view of two teeth <bold>E</bold> ventral view at base of two teeth <bold>F</bold> spore <bold>A–C, E, F</bold> taken from <italic>Gudiño 3519</italic> (PMA), <bold>D</bold> taken from <italic>Strudwick &amp; Sobel 3443</italic> (NY).</p></caption><graphic xmlns:xlink="http://www.w3.org/1999/xlink" xlink:href="phytokeys-164-001-g004.jpg" position="float" orientation="portrait" xlink:type="simple" id="oo_465347.jpg"><uri content-type="original_file" xlink:type="simple">https://binary.pensoft.net/fig/465347</uri></graphic></fig></tp:treatment-sec></tp:taxon-treatment>
